# Supplementary material for: Involvement of the IL-6 Signaling Pathway in the Anti-Anhedonic Effect of the Antidepressant Agomelatine in the Chronic Mild Stress Model of Depression
Source: Int J Mol Sci. 2022 Oct 18;23(20):12453. doi: 10.3390/ijms232012453 (PMC9604470; doi:10.3390/ijms232012453)
Supplement: Supplementary file 1 [file ijms-23-12453-s001.zip]

Archive with 1 entries (1 files):
- ijms-1926709-supplementary.pdf
